# Supplementary material for: High EGFR copy number predicts benefits from tyrosine kinase inhibitor treatment for non-small cell lung cancer patients with wild-type EGFR
Source: J Transl Med. 2013 Apr 4;11:90. doi: 10.1186/1479-5876-11-90 (PMC3635875; doi:10.1186/1479-5876-11-90)
Supplement: Additional file 1: Table S1 — EGFR Gene Mutation Variables in Luminex Hybridization System. [file 1479-5876-11-90-S1.xls]

## Sheet: Sheet1
Table S1. EGFR Gene Mutations Detected in Luminex Hybridization System
Exons	Amino Acids	Nucleotides	No. of Patients
18	G719A	G2156C	3﹟
	G719C	G2155T	1
	G719S	G2155A	1
19	del E746-A750 (K745:AAA)	2235-2249del15	67
	del E746-A750 (K745:AAG)	2236-2250del15	54
	del E747-A750ins P	2239-2248TTAAGAGAAG>C	2
	del L747-T751ins P	2239-2251TTAAGAGAAGCAA>C	3
	del L747-T751	2239-2253del15	1
	del E746-T751ins A	2237-2251del15	1
	del E746-S752ins V	2237-2256AATTAAGAGAAGCAACATCT>TT	0
	del L747-P753ins Q	2239-2258TTAAGAG AAGCAACATCTCC>CA	0
	del E749-S752ins D	2247-2255del18	0
	del E746-A750 (T751：ACC)	2236-2253GAATTAA GAGAAGCAACA>ACC	1
	del E746-P753ins VS	2237-2257AATTAAGAGAAGCAACATCTC>TCT	0
	del L747-P753ins S	2247-2257del18	13
	del L747-T751ins Q	2239-2252TTAAGAGAAGCAAC>CA	0
20	T790M	C2369T	1＊
	S768I	G2303T	2†
	H773-V774ins H	2319-2320insCAC	0
21	L858R (CTG>CGG)	T2573G	104‡
	L858R (CTG>CGT)	TG2573-2574GT	0
	L861Q	T2582A	3
Abbreviation: EGFR, epidermal growth factor receptor; del, deletion; ins, insertion. ﹟A patient with L861Q ＊A patient with del E746-A750（K745：AAG） †A patient with L858R and a patient with G719C ‡ A patient with del E746-A750 (K745:AAA)
