# Supplementary material for: High EGFR copy number predicts benefits from tyrosine kinase inhibitor treatment for non-small cell lung cancer patients with wild-type EGFR
Source: J Transl Med. 2013 Apr 4;11:90. doi: 10.1186/1479-5876-11-90 (PMC3635875; doi:10.1186/1479-5876-11-90)
Supplement: Additional file 2: Table S2 — Baseline Characteristics of 502 NSCLC Patients Treated with EGFR-TKIs. [file 1479-5876-11-90-S2.xls]

## Sheet: Sheet1
Supplementary Table 2. Baseline Characteristics of 502 NSCLC Patients Treated with EGFR-TKIs
	Patients (n = 502)
Characteristics	No.		%
Age, years
Mean		56.3
Range		23-86
Gender
Male	295		58.8
Female	207		41.2
Smoking status
Never-smoker	323		64.3
Smoker	179		35.7
Histology
Adenocarcinoma	408		81.3
Non-adenocarcinoma	94		18.7
Disease stage
Recurrent	161		32.1
Ⅲb	93		18.5
Ⅳ	248		49.4
Prior platinum
Yes	342		68.1
No	141		28.1
Unknown	19		3.8
ECOG PS
0, 1	318		63.3
2, 3	123		24.5
Unknown	61		12.2
Line of TKI therapy
Fist	105		20.9
Second	226		45
Higher	171		34.1
TKI
Gefitinib	336		66.9
Erlotinib	166		33.1
EGFR mutation status
Mutation	252		50.2
Wild-type	247		49.2
Unknown	3		0.6
FISH status
FISH+	226		45
FISH-	276		55
Abbreviation: ECOG, Eastern Cooperative Oncology Group, PS, performance status; non-adenocarcinoma included squamous-cell carcinoma (n = 71), adeno-squamous cell carcinoma (n = 20), and other histology (n = 3); FISH, fluorescent in situ hybridization.
