# Supplementary material for: High EGFR copy number predicts benefits from tyrosine kinase inhibitor treatment for non-small cell lung cancer patients with wild-type EGFR
Source: J Transl Med. 2013 Apr 4;11:90. doi: 10.1186/1479-5876-11-90 (PMC3635875; doi:10.1186/1479-5876-11-90)
Supplement: Additional file 3: Table S3 — Correlation between EGFR FISH Status and Clinicopathological Characteristics of NSCLC Patients. [file 1479-5876-11-90-S3.xls]

## Sheet: Sheet1
Table S3. The Correlation between EGFR FISH Status and Clinicopathological Characteristics of NSCLC Patients

## Sheet: Sheet3
Table S3. The Correlation between EGFR FISH Status and Clinicopathological Characteristics of NSCLC Patients
	Patients (n = 502)			p
Characteristics	No. (%)	FISH+ (%)	FISH- (%)
Gender				0.007
Male	295 (58.8)	118 (52.2)	177 (64.1)
Female	207 (41.2)	108 (47.8)	99 (35.9)
Smoking status				0.03
Never-smoker	323 (64.3)	157 (69.5)	166 (60.1)
Smoker	179(35.7)	69 (30.5)	110 (39.9)
Histology				0.221
Adenocarcinoma	408(81.3)	189 (83.6)	219 (79.3)
Non-adenocarcinoma	94(18.7)	37 (16.4)	57 (20.7)
Abbreviation: FISH, fluorescent in situ hybridization; non-adenocarcinoma included squamous-cell carcinoma (n = 71), adeno-squamous cell carcinoma (n = 20), and other histology (n = 3).
